# Supplementary material for: Information-Theoretic ESG Index Direction Forecasting: A Complexity-Aware Framework
Source: Entropy (Basel). 2025 Nov 17;27(11):1164. doi: 10.3390/e27111164 (PMC12651845; doi:10.3390/e27111164)
Supplement: Supplementary file 1 [file entropy-27-01164-s001.zip]

Archive with 1 entries (1 files):
- entropy-3935620-supplementary.pdf
